# Supplementary material for: Construction and Tribological Properties of Biomimetic Cartilage-Lubricating Hydrogels
Source: Gels. 2022 Jul 1;8(7):415. doi: 10.3390/gels8070415 (PMC9319379; doi:10.3390/gels8070415)
Supplement: Supplementary file 1 [file gels-08-00415-s001.zip]

Archive with 1 entries (1 files):
- gels-1779248-supplementary.pdf
